# Supplementary material for: Duckweeds for Phytoremediation of Polluted Water
Source: Plants (Basel). 2023 Jan 29;12(3):589. doi: 10.3390/plants12030589 (PMC9919746; doi:10.3390/plants12030589)
Supplement: Supplementary file 1 [file plants-12-00589-s001.zip]

Archive with 1 entries (1 files):
- plants-2058988-Table S1.pdf
